# Supplementary material for: High Prolactin Concentration Induces Ovarian Granulosa Cell Oxidative Stress, Leading to Apoptosis Mediated by L-PRLR and S-PRLR
Source: Int J Mol Sci. 2023 Sep 22;24(19):14407. doi: 10.3390/ijms241914407 (PMC10573079; doi:10.3390/ijms241914407)
Supplement: Supplementary file 1 [file ijms-24-14407-s001.zip]

Archive with 3 entries (3 files):
- Figure S1.pdf
- Supplemental file S1.pdf
- Tables S1-S2.pdf
